# Supplementary material for: Fast and Accurate Identification of Candida auris by High Resolution Mass Spectrometry
Source: J Fungi (Basel). 2023 Feb 16;9(2):267. doi: 10.3390/jof9020267 (PMC9966097; doi:10.3390/jof9020267)
Supplement: Supplementary file 1 [file jof-09-00267-s001.zip]

Archive with 1 entries (1 files):
- jof-2169414-supplementary.pdf
